# Supplementary material for: Antiviral Properties of Silver Nanoparticles against SARS-CoV-2: Effects of Surface Coating and Particle Size
Source: Nanomaterials (Basel). 2022 Mar 17;12(6):990. doi: 10.3390/nano12060990 (PMC8950764; doi:10.3390/nano12060990)
Supplement: Supplementary file 1 [file nanomaterials-12-00990-s001.zip]

Archive with 1 entries (1 files):
- nanomaterials-1603195-supplementary.pdf
